# Supplementary material for: Network Pharmacology and Bioinformatics Approach Reveals the Multi-Target Pharmacological Mechanism of Fumaria indica in the Treatment of Liver Cancer
Source: Pharmaceuticals (Basel). 2022 May 25;15(6):654. doi: 10.3390/ph15060654 (PMC9229061; doi:10.3390/ph15060654)
Supplement: Supplementary file 1 [file pharmaceuticals-15-00654-s001.zip]

Archive with 1 entries (1 files):
- pharmaceuticals-1707361-supplementary.pdf
